# Supplementary material for: Memory improving effect of silkworm larva on insulin resistance related cognitive impairment model
Source: PLoS One. 2025 Jul 28;20(7):e0328847. doi: 10.1371/journal.pone.0328847 (PMC12303296; doi:10.1371/journal.pone.0328847)
Supplement: S3 Data — (XLSX) [file pone.0328847.s003.xlsx]

## Sheet: data
		weekly body weight (g)										weekly glucose conc										OFT	Y-maze	Passive avoidance	water maze						BDNF		synaptophysin
ID	treatment group	0	1	2	3	4	5	6	7	8	9	0	1	2	3	4	5	6	7	8	9	distance	triplet	24hour	1	2	3	4	5	probe	hippo	PFC	hippo	PFC
11	normal	26.2	26.75	26.47	26.9	27.1	27.4	29.06	28.1	28.6	29.17	159	198	171	212	195	195	220	195	207	202	2759.29	69.23	388	50.53	40.69	12.86	18.56	21.56	40	119.909	119.243	60.5047	81.7692
12	normal	22.8	24.46	24.42	24.6	26	26.9	27.63	26.9	27.7	27.6	222	216	164	213	234	210	192	201	237	224	4937.4	26.92	453	43.3	21.8	22.76	11.92	25.44	67.64	120.464	80.7574	82.6608	84.8709
13	normal	25.4	25.68	25.17	25.48	26.42	25.7	27.9	28.5	28.3	28.85	189	195	184	168	191	225	166	239	182	183	3702.78	31.82	96.8	55.36	35.27	47.38	42.03	31.7	41.53	89.9237	151.636	197.556	130.561
14	normal	23.8	26.4	26.46	25.1	25.7	25	27.11	27.33	27.2	26.8	222	184	165	236	225	198	190	217	217	195	2916.57	47.83	600	49.5	12.88	5.05	27.19	13.73	50.9	80.0907	48.3638	52.148	109.334
15	normal	25.4	25.11	24.12	26.93	27.8	28	29.13	29.5	29.4	29.5	166	182	194	184	207	214	181	206	189	188	3851.13	57.14	242	42.63	21.94	12.5	14.83	16.3	33.54	79.5359	137.284	108.039	97.5088
16	normal	26.4	22.58	22.97	23.53	24.6	25.63	26.25	25.57	25.3	25.1	181	203	163	200	210	210	208	216	185	191	2743.07	53.33	600	43.56	40.09	37.59	36.06	36.53	45.49	110.076	62.7156	99.091	95.9561
21	negative control	24.6	24.96	26.22	26.74	24.5	31.8	34.38	36.65	36.8	38.46	212	271	264	263	347	274	329	385	365	262	2790.78	59.09	38.8	55.47	33.83	42.55	23	29.64	42.57	64.8402	45.9363	76.6596	71.0022
22	negative control	25.4	23.8	24.03	24.82	26.9	28.3	30.4	32	32.6	33.7	233	293	246	260	435	273	525	524	394	461	2589.36	40.62	7.1	54.84	40.5	57.53	60	60	30.69	18.5835	74.0741	42.1304	91.3857
23	negative control	24.6	24.14	24.3	23.7	25.75	27.1	27.88	29.8	30	32.4	234	237	314	253	331	269	563	443	396	354	3015.31	36	72.9	49.33	50.11	16.17	17.75	21.02	38.06	64.6014	46.5769	28.8893	119.559
24	negative control	24.5	24.67	25.18	25.54	26.22	29.9	31.34	32.65	32.95	35.15	201	199	259	291	445	290	530	436	496	341	2814.47	62.5	221.1	31.99	48.45	60	49.44	60	12.92	57.5623	127.577	14.7754	92.2979
25	negative control	25.4	25.24	25.45	25.71	26.4	30.9	32.73	34.4	35	36.1	220	287	250	273	335	308	458	513	400	483	3786.13	45.16	122.1	44.06	44.67	24.72	37.86	21.19	37.01	71.7573	187.897	44.675	91.2356
31	positive control	25.5	25.69	25.11	25.11	26	28.9	30.68	31.26	32.12	32.08	214	274	255	239	262	275	368	375	323	309	4692.79	23.08	600	41.86	19.66	23.77	27	3.61	42.57	77.3619	53.0426	50.8014	83.2247
32	positive control	24.7	24.78	25.32	25.32	26.5	30.5	32.8	33.83	35.27	36.04	207	237	274	307	240	371	403	584	289	356	3973.88	35	600	60	28	28.72	31.56	25	58.68	64.003	54.9884	61.6683	78.9853
33	positive control	24.7	23.43	24.35	24.26	24.6	27.4	28.33	30.08	31.08	31.55	222	262	258	299	331	299	523	441	442	496	9393.14	50	107.2	50.39	27.97	25.06	25.52	31.69	46.04	146.911	79.6083	67.0267	141.681
34	positive control	21.8	25.3	25.6	24.68	26.86	25.9	26.67	28.25	36.04	35.36	241	273	277	288	358	249	286	268	356	363	5733.31	75	600	47.88	36.59	21.08	11.63	19.48	67.71	64.0929	129.84	53.1005	88.6848
35	positive control	25.2	22.95	23.5	25.6	25.2	30.6	31.67	33.15	29.3	28.96	219	233	221	203	248	275	413	516	362	348	5006.85	77.78	600	53.91	22.14	46.25	46.13	32.86	20.76	76.6189	116.46	63.9642	105.921
36	positive control	25.5	25.57	26.73	26.98	27.72	33.9	34.5	35.7	33.24	38.24	182	190	267	222	212	314	239	216	232	226	5076.55	0	600	50.808	26.872	28.976	28.368	22.528	47.152	87.3065	131.302	55.2959	106.806
41	HJ-low	25.4	23.78	25.53	25.59	26.76	30.8	31.3	28.28	33.16	34.42	245	261	219	246	226	232	303	326	402	400	6451.43	41.67	600	51.13	45.2	55.36	50.2	44.8	40.97	53.6262	69.3091	72.4836	72.9535
42	HJ-low	21.6	22.11	23.8	24.26	25.25	28.5	30.6	31.87	32.8	33.96	243	281	221	239	242	299	320	305	392	347	7242.53	52.94	600	53.16	38.44	60	46.97	25.53	51.53	70.733	58.3069	87.7095	65.8666
43	HJ-low	21.7	22.12	24.11	24.58	25.54	29.1	29.75	30.84	31.5	32.2	222	229	239	214	251	250	281	384	305	300	6958.42	41.18	138.6	43.55	31.49	33.5	42.09	25.19	41.81	119.904	48.1465	64.8777	125.286
44	HJ-low	23.7	23.7	24.15	24.56	25.62	28.6	29.87	30.9	31.8	32.68	266	277	273	267	262	273	437	409	451	459	3611.1	50	102.8	40.8	38.45	60	17.11	23.69	37.57	56.7632	130.163	49.3093	95.8659
45	HJ-low	22.3	24.27	24.9	26.02	26.83	28.7	33.4	35.12	36.12	37.32	203	248	271	285	259	234	283	316	322	339	8577.14	56.25	574.7	49.06	47.69	52.3	28.94	24.17	45.9	90.6871	48.6086	75.4545	83.366
46	HJ-low	23.3	21.58	23.56	24.23	25.3	32.07	30.13	31.3	31.6	31.72	238	314	275	253	341	238	487	495	373	404	5428.34	46.67	600	49.23	58.84	33.69	32.08	28.22	27.9	100.654	56.4687	62.404	86.4216
51	HJ-high	24.4	24.73	25.03	24.31	26.31	28.8	29.3	30.57	30.8	32	272	268	254	311	300	279	523	589	450	499	3817.54	33.33	600	36	14.19	25.08	34.98	13.19	74.37	73.587	41.8196	84.3406	66.8391
52	HJ-high	25.5	25.5	25.92	25.04	27	31.6	33	33.77	34.04	34.74	194	274	252	270	222	251	246	346	341	381	4454.63	66.67	260	55	40.36	23.81	19.09	12.92	66.94	95.3726	85.7019	61.8044	67.3158
53	HJ-high	25.2	25.45	25.6	25.58	26.76	30.4	31.84	32.67	33.86	33.98	205	252	270	280	284	282	533	406	342	348	5105.34	50	600	49.27	60	60	45.41	40.03	43.75	88.282	116.119	44.6688	116.831
54	HJ-high	24.5	24.39	24.4	24.52	25.67	31.2	32.7	33.94	34.3	35.8	223	249	216	320	245	252	458	457	347	384	5777.39	28.57	600	42.47	13	16.86	45.24	24.49	37.43	106.437	149.043	39.9204	116.84
55	HJ-high	24.3	24.35	24	25.38	26.42	28.7	29.04	30.53	31	32	229	250	275	320	434	436	520	557	558	526	4779.11	52.63	600	41.53	28.83	28.02	31.67	12.53	52.29	97.8641	36.0829	63.4519	79.2442
56	HJ-high	23.2	23.27	23.53	24.78	25.5	28.1	29.5	30.58	31.45	32.5	220	281	217	324	339	321	588	532	467	600	3411.4	39.29	142	41.7	42.31	34.67	41.86	34.7	66.81	76.2576	23.0634	47.2152	60.0941
111	normal	24.8227	24.6801	25.0773	25.3813	26.3392	26.3288	27.2132	28.3588	28.0354	28.7762	201	212.336	171.315	222.434	207	218.787	179.447	252.182	180.644	185.423				45.4162	22.2303	28.4947	26.7074	30.8747	45.922
112	normal	24.7949	24.1	24.3738	25.5772	26.2207	26.2586	28.0183	26.6102	26.8346	27.3958	180.662	195.136	182.617	202.833	198	269.813	211.947	225.588	219.32	210.241				44.9148	28.4746	35.2592	23.4156	23.0871	39.997
113	normal	25.0941	25.0706	24.4558	25.3304	26.3743	26.4396	27.5673	27.6691	28.4398	27.6322	189.746	201.134	235	214	198.457	227.404	237.399	199.875	203.174	209.854				50.6487	31.2116	27.147	31.7201	23.7726	43.1598
114	normal	25.6168	24.8694	24.8798	24.8531	25.7021	27.4943	27.6972	28.5583	28.6031	28.198	215	211	221	192.69	196.251	212.909	218.744	158.354	177.349	254.329				51.532	25.7095	19.948	19.2894	36.2082	40.2532
115	normal	23.8	25.3382	24.1843	25.352	26.5892	26.5842	27.7327	27.6012	28.4499	27.6947	190.271	196.892	189.838	218	208.9	211.789	230.782	193.129	205.288	204.178				44.2841	31.7087	27.837	17.3087	33.4622	46.6573
116	normal	24.4544	24.5962	25.5355	25.1271	26.0164	26.3017	28.1393	26.3216	27.4689	29.7509	187.121	196.027	186	210	228.685	203.505	183.567	259.7	237.328	230.786				49.5059	30.9771	16.8929	29.1122	19.9166	41.7724
121	negative control	25.0067	23	25.6768	25.1994	25.8087	28.7083	31.8634	33.4721	33.0968	34.7593	213.893	239.456	207	258.405	284	276.238	462.428	483.069	412.29	382.226				53.2704	51.2322	37.8558	46.638	33.3052	35.231
122	negative control	24	24.574	24.7253	26.003	25.7284	29.585	31.4713	33.7793	33.0323	37.1194	215.653	216	257.675	269.339	299	255.931	485.938	446.538	381.402	378.836				47.8601	47.8463	45.0953	37.7	38.7966	37.6356
123	negative control	24.9098	24.3297	24.7922	25.7449	25.9355	29.3963	30.9077	32.9258	33.0383	33.9017	225.438	250.674	266.425	290.286	248	284.086	443.944	502.519	379.278	383.03				49.7706	47.4875	45.1634	40.1737	34.3789	36.2439
124	negative control	24.6259	24.9017	24.8386	25.0201	26.5728	31.2022	32.976	33.0034	33.1592	35.5612	212.441	270.612	267.023	276.382	209	267.682	472.23	429.212	409.935	367.429				47.0216	48.1586	52.9733	38.1185	32.5123	32.8952
125	negative control	24.648	24.1928	25.2236	25.6129	24.9405	30.6287	31.4386	33.3805	33.3599	34.8435	212.25	246.661	270.797	235.304	300	278.347	448.229	424.751	397.916	389.354				43.4655	41.3927	37.8202	34.7492	41.7	36.0789
126	negative control	24.8544	25.1247	25.3905	25.8067	25.3789	29.4811	30.9141	33.2521	34.5808	34.2299	225.53	262.727	277.61	265.296	397.837	273.981	431.529	464.777	434.426	411.154				45.6524	47.0085	37.7259	42.8136	45.7464	37.0668
131	positive control	24.1833	24.4193	25.0508	24.5994	26.5948	29.682	31.9487	32.5079	32.9267	31.8791	195.997	202	259.712	257.9	273.321	289.008	382.781	430.476	307.808	334.813				54.1716	32.7628	31.5297	11.9052	22.8517	42.6322
132	positive control	24.791	23.4	25.251	25.2695	25.9782	29.6019	30.0437	31.6033	33.4151	35.0049	215.32	235.307	264.871	257.719	303.507	295.982	391.596	392.171	325.101	329.593				45.5807	27.9293	32.6415	14.566	18.0816	54.6906
133	positive control	23.6736	24.5344	25.0001	24.8013	25.8294	29.8418	31.028	31.607	33.4856	33.0266	208.106	251.717	255.63	252.038	291.583	277.36	370.671	450.806	314.614	352.001				46.8731	23.5246	19.7637	40.4847	29.4177	43.8988
134	positive control	24.5831	24.5541	25.5351	25.3864	26.1191	29.286	30.428	30.793	31.5482	33.7364	219.38	234.075	223	259.485	307.407	287.956	357.869	425.309	392.072	325.691				47.1302	28.5202	30.9216	36.0417	23.9061	39.8504
135	positive control	23.1	24.6628	24.638	24.4361	26.2021	29.6839	30.4514	31.7078	33.6265	32.8505	223.043	244.106	251.604	283.097	260.694	281.031	397.137	418.42	378.638	334.038				50.7821	27.5105	27.1768	27.5719	19.6529	43.5552
136	positive control	24.2962	24.6294	26.343	25.0539	26.3139	30.0002	30.8978	33.5	32.2017	33.8236	218.191	227.926	205	246.319	257.491	325.451	340.083	413.648	332.612	300.833				51.176	28.4093	26.8876	29.9143	20.6399	38.6004
141	HJ-low	23.5074	23.7	24.4092	24.9233	25.6074	29.913	30.8136	30.9579	32.8831	32.2976	226.178	265	246.465	253.816	231.864	239.95	395.173	346.512	346.955	384.015				49.5831	46.5724	41.1	40.9047	23.8752	41.8849
142	HJ-low	23.3004	22.7628	24.5276	25.143	25.9488	29.1283	29.8298	29.9818	34.0726	34.4711	227	236	224	219	258.377	256.069	330.158	381.401	394.606	367.325				45.266	44.0379	51.2715	39.4214	21.1099	33.5343
143	HJ-low	24.8	23.2686	24.0785	23.8464	26.1036	29.3669	31.6878	32.0668	32.4448	35.6048	209	204	227	221	242.907	253.838	425.541	401.107	363.825	356.934				46.2278	32.1566	54.2173	24.3093	26.5448	48.0152
144	HJ-low	22.3284	23.018	25.2422	25.6154	25.5463	29.8609	29.8198	30.4174	32.1843	35.5103	236.543	261.72	235.658	243	272.285	253.349	350.826	372.764	398.984	403.707				44.0186	43.6809	44.113	31.2037	20.6232	37.3865
145	HJ-low	23.6519	23.129	24.6701	25.145	26.3263	28.503	30.4316	29.9229	33.4203	33.4363	223.262	263.959	215	223.001	263.277	264.745	337.885	386.261	375.939	388.588				50.1605	47.7228	44.7709	34.984	24.3331	34.6169
146	HJ-low	25.2	24.8	24.4857	24.6644	25.5244	30.3185	30.793	32.291	34.1409	33.508	198	260.615	235.231	247.887	254.133	288.319	355.757	295.233	404.324	409.242				47.6727	48.9703	42.6	41.0238	27.9732	45.373
151	HJ-high	23.598	24.1443	25.081	25.1489	25.9503	28.4329	30.8282	31.1149	33.8183	32.1406	224.953	256.194	245.39	255	306.974	309.189	430.207	519.922	417.1	447.054				51.2138	37.0534	36.2626	23.5	17.029	56.1982
152	HJ-high	24.0888	24.6924	24.8445	24.5077	26.2135	30.8661	30.9597	33.3859	32.6942	33.5104	222.691	264.511	244.458	236	254.931	305.783	469.12	470.099	401.683	444.572				47.3073	24.8577	32.7636	29.9537	28.6691	46.6128
153	HJ-high	25.129	23.4	24.918	24.9657	26.175	28.5704	30.4396	31.6797	33.1774	34.1382	221.028	259.662	233.029	256	305.534	286.966	529.609	501.823	437.894	451.281				42.0137	31.9969	22.2156	39.7843	24.5083	62.0593
154	HJ-high	24.8278	24.7842	25.1335	24.3387	26.7296	30.1833	32.0283	32.7825	33.7228	34.6691	190	255.827	214	238	308.6	299.343	493.984	501.141	412.181	455.248				50.7064	29.0997	28.956	34.3292	21.1023	58.9986
155	HJ-high	23.8	24.1061	24.8457	24.1834	26.7281	30.6954	31.4903	31.2883	32.7283	34.1926	223.25	209	244.842	251	281.657	302.238	480.567	417.652	397.604	387				49.3806	34.4556	35.5995	39.3525	25.2722	56.5656
156	HJ-high	24.4747	23.8113	24.3112	25.5038	25.5977	29.0335	30.3235	33.7042	31.5189	31.9635	236.425	265.231	220.501	272.718	288.59	320.241	427.168	387.495	416.938	358				47.4817	28.791	27.8736	32.9861	28.7875	58.4918
