# Supplementary material for: Memory improving effect of silkworm larva on insulin resistance related cognitive impairment model
Source: PLoS One. 2025 Jul 28;20(7):e0328847. doi: 10.1371/journal.pone.0328847 (PMC12303296; doi:10.1371/journal.pone.0328847)
Supplement: S4 Data — Electrophysiology MEA results. (XLSX) [file pone.0328847.s004.xlsx]

## Sheet: Control
230221-1001	230224-1001	230224-1002			ave	sd	sem	ave*100	sem*100
0.943645	0.995865	0.991415			0.976975	0.0289502	0.0167144	97.6975	1.67144
0.969133	0.993791	0.993739			0.985554	0.0142214	0.00821074	98.5554	0.821074
0.967082	1.05163	1.18767			1.06879	0.111293	0.0642551	106.879	6.42551
0.985173	1.02554	0.932368			0.981028	0.0467249	0.0269766	98.1028	2.69766
1.01891	1.03125	1.02799			1.02605	0.00639781	0.00369377	102.605	0.369377
1.00517	1.03929	1.04589			1.03012	0.0218587	0.0126201	103.012	1.26201
1.00371	0.986296	0.929964			0.973323	0.0385466	0.0222549	97.3323	2.22549
1.01136	0.989119	0.98811			0.996195	0.0131392	0.0075859	99.6195	0.75859
1.06644	0.958437	0.889639			0.971505	0.0891226	0.0514549	97.1505	5.14549
1.02939	0.928781	1.01321			0.990458	0.0540231	0.0311903	99.0458	3.11903
0.994657	1.06511	1.01907			1.02628	0.0357768	0.0206557	102.628	2.06557
1.03364	1.00126	1.05185			1.02892	0.0256264	0.0147954	102.892	1.47954
1.06935	1.05514	1.09362			1.0727	0.0194556	0.0112327	107.27	1.12327
1.10429	1.07622	0.969397			1.04997	0.0711742	0.0410924	104.997	4.10924
1.13022	1.09134	1.13235			1.11797	0.0230864	0.013329	111.797	1.3329
1.06728	1.07385	1.12171			1.08761	0.0297102	0.0171532	108.761	1.71532
1.05009	1.12766	1.01154			1.06309	0.0591397	0.0341443	106.309	3.41443
1.13395	1.05898	1.03561			1.07618	0.0513744	0.029661	107.618	2.9661
1.14683	1.10996	0.980612			1.07914	0.0872932	0.0503988	107.914	5.03988
1.18866	1.03871	1.09921			1.10886	0.0754355	0.0435527	110.886	4.35527
1.1024	1.08955	1.15246			1.1148	0.0332399	0.0191911	111.48	1.91911
1.16482	1.02637	1.16072			1.1173	0.0787779	0.0454825	111.73	4.54825
1.20236	1.08154	1.05137			1.11176	0.0799024	0.0461317	111.176	4.61317
1.15981	1.05931	1.1038			1.10764	0.0503614	0.0290762	110.764	2.90762
1.18651	1.11582	1.11633			1.13955	0.0406684	0.0234799	113.955	2.34799
1.14865	1.06502	1.05799			1.09056	0.0504348	0.0291186	109.056	2.91186
1.24923	1.10256	1.07388			1.14189	0.0940594	0.0543052	114.189	5.43052
1.14303	1.10147	1.141			1.1285	0.023429	0.0135267	112.85	1.35267
1.21227	1.11392	1.14015			1.15545	0.0509266	0.0294025	115.545	2.94025
1.18142	1.11201	0.944451			1.07929	0.121826	0.070336	107.929	7.0336
1.33579	1.29619	1.10733			1.24644	0.122082	0.0704843	124.644	7.04843
1.30692	1.28859	1.08772			1.22775	0.121613	0.0702135	122.775	7.02135
1.36465	1.30378	1.12695			1.26513	0.123474	0.0712878	126.513	7.12878
1.2492	1.2734	1.04848			1.19036	0.123464	0.0712821	119.036	7.12821
1.23088	1.32407	1.20167			1.2522	0.0639252	0.0369072	125.22	3.69072
1.27305	1.33786	1.25191			1.28761	0.0447854	0.0258569	128.761	2.58569
1.28055	1.32078	1.07892			1.22675	0.129595	0.0748218	122.675	7.48218
1.2363	1.34658	1.2161			1.26633	0.0702283	0.0405463	126.633	4.05463
1.31402	1.26679	1.20416			1.26165	0.0551098	0.0318177	126.165	3.18177
1.21404	1.24543	1.12274			1.19407	0.0637338	0.0367967	119.407	3.67967
1.28006	1.24935	1.21233			1.24725	0.0339182	0.0195827	124.725	1.95827
1.20874	1.33811	1.17063			1.23916	0.0877842	0.0506822	123.916	5.06822
1.26051	1.24772	1.231			1.24641	0.0147965	0.00854276	124.641	0.854276
1.23569	1.30858	1.1379			1.22739	0.0856418	0.0494453	122.739	4.94453
1.10827	1.23525	1.17503			1.17285	0.0635193	0.0366729	117.285	3.66729
1.20856	1.25011	1.12673			1.19513	0.0627735	0.0362423	119.513	3.62423
1.19538	1.18315	1.19097			1.18983	0.00619354	0.00357584	118.983	0.357584
1.22284	1.19702	1.15431			1.19139	0.0346116	0.019983	119.139	1.9983
1.19784	1.1978	1.12824			1.17463	0.0401737	0.0231943	117.463	2.31943
1.23244	1.19008	1.2089			1.21047	0.0212256	0.0122546	121.047	1.22546
1.2906	1.29202	1.13824			1.24028	0.0883728	0.051022	124.028	5.1022
1.30369	1.16963	1.22601			1.23311	0.067314	0.0388638	123.311	3.88638
1.20661	1.28776	1.33099			1.27512	0.0631459	0.0364573	127.512	3.64573
1.2406	1.26112	1.15806			1.21992	0.0545528	0.0314961	121.992	3.14961
1.1579	1.26408	1.08349			1.16849	0.0907574	0.0523988	116.849	5.23988
1.22433	1.20076	1.14982			1.19164	0.0380815	0.0219864	119.164	2.19864
1.20306	1.29218	1.17104			1.22209	0.0627746	0.0362429	122.209	3.62429
1.24898	1.21386	1.16628			1.20971	0.0415037	0.0239622	120.971	2.39622
1.2528	1.2376	1.1079			1.19943	0.0796347	0.0459771	119.943	4.59771
1.31347	1.29981	1.1503			1.25453	0.090525	0.0522646	125.453	5.22646
1.23843	1.27046	1.15482			1.22124	0.0597065	0.0344716	122.124	3.44716
1.27019	1.27275	1.35189			1.29828	0.0464508	0.0268184	129.828	2.68184
1.21272	1.25212	1.10522			1.19002	0.0760343	0.0438984	119.002	4.38984
1.28125	1.27229	1.14162			1.23172	0.0781566	0.0451237	123.172	4.51237
1.35924	1.28989	1.12988			1.25967	0.117628	0.0679127	125.967	6.79127
1.32635	1.22045	1.10596			1.21759	0.110225	0.0636385	121.759	6.36385
1.2881	1.3114	1.1418			1.2471	0.0919318	0.0530769	124.71	5.30769
1.26595	1.2657	1.15663			1.22943	0.0630474	0.0364004	122.943	3.64004
1.32033	1.33353	1.08334			1.24573	0.140793	0.0812868	124.573	8.12868
1.28893	1.27203	1.18103			1.24733	0.0580366	0.0335075	124.733	3.35075
1.32977	1.25234	1.23106			1.27105	0.0519472	0.0299917	127.105	2.99917
1.40556	1.24857	1.15572			1.26995	0.126286	0.0729115	126.995	7.29115
1.37949	1.27561	1.05419			1.23643	0.166152	0.0959281	123.643	9.59281
1.33352	1.26076	1.13291			1.2424	0.101554	0.0586324	124.24	5.86324
1.36976	1.23202	1.16003			1.25394	0.106571	0.0615289	125.394	6.15289
1.41599	1.28063	1.16392			1.28685	0.126147	0.0728313	128.685	7.28313
1.32758	1.35217	1.24035			1.3067	0.0587621	0.0339263	130.67	3.39263
1.29229	1.27744	1.15497			1.24157	0.0753655	0.0435123	124.157	4.35123
1.28308	1.30733	1.32665			1.30569	0.0218323	0.0126049	130.569	1.26049
1.40897	1.30074	1.17124			1.29365	0.119021	0.0687166	129.365	6.87166
1.2876	1.27884	1.15215			1.23953	0.0874499	0.0504892	123.953	5.04892
128.76	127.884	115.215

## Sheet: AP-5 50μM
230111-1001	230112-1001	230304-1001			ave	sd	sem	ave*100	sem*100
1.00802	1.03176	0.948961			0.996246	0.042635	0.0246153	99.6246	2.46153
0.976122	0.945681	0.916066			0.945956	0.0300289	0.0173372	94.5956	1.73372
1.05813	1.10495	0.965938			1.04301	0.0707275	0.0408345	104.301	4.08345
1.01819	1.06878	1.03164			1.03954	0.0262055	0.0151298	103.954	1.51298
1.00514	0.968496	1.09013			1.02125	0.0623964	0.0360246	102.125	3.60246
0.976	0.950007	1.02443			0.98348	0.0377731	0.0218083	98.348	2.18083
0.985901	0.971683	1.04057			0.999385	0.0363703	0.0209984	99.9385	2.09984
0.991338	0.993645	0.990203			0.991729	0.00175407	0.00101272	99.1729	0.101272
0.980083	1.02107	1.03141			1.01086	0.0271475	0.0156736	101.086	1.56736
1.00107	0.943932	0.960641			0.968549	0.0293807	0.0169629	96.8549	1.69629
1.15901	0.995467	1.09294			1.08247	0.0822734	0.0475006	108.247	4.75006
0.977292	0.94402	0.986471			0.969261	0.0223358	0.0128956	96.9261	1.28956
1.00414	0.993421	0.995347			0.997636	0.00571457	0.00329931	99.7636	0.329931
1.00465	1.02463	0.921639			0.98364	0.0546159	0.0315325	98.364	3.15325
1.05052	0.978031	0.924983			0.98451	0.063017	0.0363829	98.451	3.63829
0.988723	1.03382	0.925443			0.982662	0.0544422	0.0314322	98.2662	3.14322
0.999969	1.02999	1.0501			1.02668	0.0252259	0.0145642	102.668	1.45642
1.00621	0.99627	1.01214			1.00487	0.00801694	0.00462858	100.487	0.462858
1.01166	1.02517	1.06702			1.03462	0.0288666	0.0166661	103.462	1.66661
0.993255	1.00648	0.984692			0.99481	0.0109782	0.00633824	99.481	0.633824
0.968093	1.02758	0.974143			0.98994	0.03274	0.0189025	98.994	1.89025
0.998555	1.01363	1.12587			1.04602	0.0695626	0.040162	104.602	4.0162
0.999356	1.01409	1.01145			1.0083	0.00785697	0.00453622	100.83	0.453622
0.995316	0.975982	1.0008			0.990699	0.0130377	0.0075273	99.0699	0.75273
0.973186	1.02488	1.02571			1.00792	0.0300869	0.0173707	100.792	1.73707
0.997724	1.00707	1.02028			1.00836	0.0113322	0.00654265	100.836	0.654265
0.959922	1.01483	0.953731			0.97616	0.033629	0.0194157	97.616	1.94157
0.981842	0.992477	1.01976			0.998026	0.0195588	0.0112923	99.8026	1.12923
0.98256	0.999102	1.07053			1.0174	0.0467508	0.0269916	101.74	2.69916
0.991835	1.02338	0.968866			0.994695	0.0273706	0.0158024	99.4695	1.58024
0.963043	1.03064	0.894286			0.962657	0.0681784	0.0393628	96.2657	3.93628
0.961429	0.999536	0.893292			0.951419	0.0538248	0.0310758	95.1419	3.10758
0.964657	1.06175	0.895281			0.973895	0.0836167	0.0482761	97.3895	4.82761
0.958202	0.937325	0.891303			0.928943	0.034228	0.0197615	92.8943	1.97615
0.968191	0.970773	0.902411			0.947125	0.0387453	0.0223696	94.7125	2.23696
0.984008	0.985595	0.902956			0.957519	0.0472602	0.0272857	95.7519	2.72857
0.960342	0.956605	0.912135			0.943027	0.0268184	0.0154836	94.3027	1.54836
0.987062	0.926355	0.950524			0.954647	0.0305628	0.0176454	95.4647	1.76454
0.948304	0.929557	1.02547			0.967777	0.050836	0.0293501	96.7777	2.93501
1.01708	0.915063	0.981563			0.971236	0.0517875	0.0298995	97.1236	2.98995
0.977161	0.967485	0.869438			0.938028	0.0595977	0.0344088	93.8028	3.44088
0.971331	1.09289	0.921643			0.995289	0.0881029	0.0508662	99.5289	5.08662
0.999248	0.99051	0.909417			0.966392	0.0495347	0.0285989	96.6392	2.85989
1.00923	0.932378	0.929637			0.957081	0.0451812	0.0260854	95.7081	2.60854
0.969863	0.944331	0.872334			0.928843	0.0505757	0.0291999	92.8843	2.91999
0.997716	0.923294	0.91899			0.946667	0.0442621	0.0255548	94.6667	2.55548
1.00106	0.954024	0.890606			0.948565	0.0554306	0.0320029	94.8565	3.20029
1.03521	0.970302	0.903424			0.969646	0.0658969	0.0380456	96.9646	3.80456
0.985705	0.916274	0.960281			0.954087	0.0351275	0.0202809	95.4087	2.02809
0.994287	0.972563	0.962554			0.976468	0.016223	0.00936635	97.6468	0.936635
1.03116	0.945413	1.03848			1.00502	0.0517489	0.0298772	100.502	2.98772
1.02694	0.973354	1.00766			1.00265	0.0271432	0.0156711	100.265	1.56711
0.992317	0.992395	0.975792			0.986835	0.00956299	0.0055212	98.6835	0.55212
1.01665	1.02871	0.903951			0.983104	0.0688131	0.0397292	98.3104	3.97292
0.973835	0.959205	0.928916			0.953985	0.0229101	0.0132272	95.3985	1.32272
0.994265	0.957611	0.909575			0.953817	0.0424722	0.0245214	95.3817	2.45214
0.985712	0.949119	0.956053			0.963628	0.0194367	0.0112218	96.3628	1.12218
0.982963	0.929816	1.12622			1.013	0.10159	0.0586529	101.3	5.86529
1.01506	0.982093	0.913905			0.970354	0.0515914	0.0297863	97.0354	2.97863
0.996064	0.995533	0.866754			0.952784	0.0745047	0.0430153	95.2784	4.30153
1.01442	0.996818	0.893152			0.968131	0.065528	0.0378326	96.8131	3.78326
1.02611	0.965197	0.931967			0.974424	0.0477447	0.0275654	97.4424	2.75654
1.00175	0.979847	0.885486			0.955694	0.06178	0.0356687	95.5694	3.56687
1.01606	0.953253	0.886168			0.951828	0.0649581	0.0375036	95.1828	3.75036
0.998414	0.949533	0.891829			0.946592	0.053353	0.0308033	94.6592	3.08033
0.991843	0.930735	0.895867			0.939481	0.0485823	0.028049	93.9481	2.8049
0.99051	0.975331	0.886478			0.950773	0.0561959	0.0324447	95.0773	3.24447
1.02343	0.90904	0.890019			0.94083	0.0721631	0.0416634	94.083	4.16634
0.995893	0.946804	0.927341			0.956679	0.0353268	0.0203959	95.6679	2.03959
0.974068	0.978633	0.888573			0.947091	0.0507299	0.0292889	94.7091	2.92889
1.01246	0.925392	0.906921			0.948259	0.0563636	0.0325416	94.8259	3.25416
1.03638	0.884201	0.867001			0.929196	0.0932257	0.0538239	92.9196	5.38239
0.966736	0.877097	0.934627			0.926153	0.0454162	0.026221	92.6153	2.6221
0.964689	0.95121	0.920957			0.945619	0.0223955	0.0129301	94.5619	1.29301
0.980929	0.949	0.92805			0.95266	0.0266284	0.0153739	95.266	1.53739
0.994412	0.931437	0.916025			0.947291	0.0415289	0.0239767	94.7291	2.39767
1.03376	0.941126	0.942804			0.972563	0.0530039	0.0306018	97.2563	3.06018
1.03644	0.945889	0.972113			0.984813	0.0465914	0.0268996	98.4813	2.68996
1.00297	0.930274	0.988607			0.973951	0.0385014	0.0222288	97.3951	2.22288
1.00878	1.03584	0.981934			1.00885	0.026955	0.0155625	100.885	1.55625
1.00545	0.960209	0.895506	#DIV/0!		0.953722	0.0580136	0.0334942	95.3722	3.34942
100.545	96.0209	89.5506

## Sheet: AP-5 50μM+HJ 0.1mg
230223-1001	230421-1001	230422-1001			ave	sd	sem	ave*100	sem*100
0.993378	0.966254	1.03631			0.998646	0.0353215	0.0203929	99.8646	2.03929
0.992321	1.0395	1.07014			1.03399	0.0392009	0.0226326	103.399	2.26326
1.07305	1.00228	0.97103			1.01545	0.0522705	0.0301784	101.545	3.01784
1.01402	0.987465	0.966445			0.989311	0.0238424	0.0137654	98.9311	1.37654
1.02726	0.974987	0.975176			0.992476	0.0301281	0.0173944	99.2476	1.73944
1.04874	0.989995	0.940263			0.992999	0.0542993	0.0313497	99.2999	3.13497
0.990478	0.892867	0.994797			0.959381	0.0576428	0.0332801	95.9381	3.32801
0.987429	1.01661	1.03437			1.01281	0.0237031	0.013685	101.281	1.3685
0.960742	1.06942	0.997747			1.0093	0.0552546	0.0319013	100.93	3.19013
0.912578	1.06062	1.01372			0.99564	0.0756597	0.0436821	99.564	4.36821
1.08141	0.993754	1.00121			1.02546	0.0486021	0.0280605	102.546	2.80605
0.99577	0.946369	1.01915			0.987095	0.0371561	0.0214521	98.7095	2.14521
1.04895	0.98921	0.92471			0.987622	0.0621338	0.035873	98.7622	3.5873
1.05933	1.02814	1.02193			1.03647	0.0200438	0.0115723	103.647	1.15723
1.05548	1.0277	1.0661			1.04976	0.0198297	0.0114487	104.976	1.14487
1.07327	1.04858	0.996047			1.0393	0.0394403	0.0227709	103.93	2.27709
1.12731	1.04182	1.03874			1.06929	0.0502717	0.0290244	106.929	2.90244
1.05128	1.04855	1.0249			1.04158	0.0145037	0.00837373	104.158	0.837373
1.10491	1.0311	1.00593			1.04731	0.0514429	0.0297006	104.731	2.97006
1.0205	1.08656	0.98204			1.0297	0.0528613	0.0305195	102.97	3.05195
1.08724	1.06241	1.0026			1.05075	0.0435096	0.0251203	105.075	2.51203
0.974126	1.05135	1.1209			1.04879	0.0734216	0.04239	104.879	4.239
1.07193	1.07931	1.05623			1.06916	0.01179	0.00680697	106.916	0.680697
1.02596	1.064	1.03222			1.04073	0.020395	0.011775	104.073	1.1775
1.1016	1.11947	1.04775			1.08961	0.0373347	0.0215552	108.961	2.15552
1.06309	1.09169	1.02136			1.05871	0.0353694	0.0204205	105.871	2.04205
1.07033	1.00497	1.09609			1.05713	0.0469713	0.0271189	105.713	2.71189
1.07875	1.05294	1.06428			1.06532	0.0129361	0.00746869	106.532	0.746869
1.09718	1.07259	1.07259			1.08079	0.014193	0.00819431	108.079	0.819431
1.0975	1.09095	1.09371			1.09405	0.00328793	0.00189829	109.405	0.189829
1.23058	1.10173	1.10762			1.14664	0.0727536	0.0420043	114.664	4.20043
1.22846	1.10783	1.12662			1.15431	0.0649073	0.0374743	115.431	3.74743
1.2327	1.09563	1.08862			1.13898	0.0812402	0.0469041	113.898	4.69041
1.22422	1.12003	1.16463			1.16963	0.0522783	0.0301829	116.963	3.01829
1.26791	1.15912	1.0204			1.14914	0.124052	0.0716213	114.914	7.16213
1.21874	1.13714	1.09764			1.15117	0.0617622	0.0356584	115.117	3.56584
1.22878	1.10584	1.05719			1.1306	0.0884322	0.0510564	113.06	5.10564
1.3245	1.04301	1.04215			1.13655	0.162768	0.0939741	113.655	9.39741
1.24004	1.13232	1.06501			1.14579	0.0882898	0.0509741	114.579	5.09741
1.19121	1.11542	1.09748			1.1347	0.0497543	0.0287256	113.47	2.87256
1.20863	1.11702	1.0655			1.13038	0.072498	0.0418567	113.038	4.18567
1.2986	1.0722	1.10579			1.15886	0.122173	0.0705366	115.886	7.05366
1.17533	1.11104	1.15109			1.14582	0.0324658	0.0187441	114.582	1.87441
1.25943	1.08097	1.11013			1.15018	0.0957328	0.0552713	115.018	5.52713
1.18872	1.13729	1.12806			1.15136	0.0326901	0.0188736	115.136	1.88736
1.19137	1.14923	1.07461			1.1384	0.0591293	0.0341383	113.84	3.41383
1.15119	1.16175	1.10106			1.138	0.0324235	0.0187197	113.8	1.87197
1.17459	1.08028	1.03755			1.09747	0.0701206	0.0404842	109.747	4.04842
1.18047	1.14817	1.11001			1.14622	0.0352702	0.0203633	114.622	2.03633
1.16199	1.16109	1.11274			1.14527	0.0281773	0.0162682	114.527	1.62682
1.27243	1.08298	1.07119			1.1422	0.112934	0.0652027	114.22	6.52027
1.13298	1.16181	1.15533			1.15004	0.0151247	0.00873223	115.004	0.873223
1.21276	1.12071	1.16408			1.16585	0.0460464	0.0265849	116.585	2.65849
1.22337	1.13179	1.16583			1.17366	0.0462927	0.0267271	117.366	2.67271
1.19341	1.14826	1.04552			1.12906	0.0757881	0.0437563	112.906	4.37563
1.16222	1.10219	1.12336			1.12926	0.0304468	0.0175785	112.926	1.75785
1.28152	1.14997	1.13764			1.18971	0.0797505	0.0460439	118.971	4.60439
1.2041	1.10532	1.17793			1.16245	0.051176	0.0295465	116.245	2.95465
1.21445	1.05289	1.14414			1.13716	0.0810098	0.046771	113.716	4.6771
1.24948	1.16094	1.17356			1.19466	0.0478925	0.0276507	119.466	2.76507
1.21345	1.15881	1.09295			1.15507	0.0603407	0.0348377	115.507	3.48377
1.22359	1.18037	1.19021			1.19806	0.0226568	0.0130809	119.806	1.30809
1.21246	1.14862	1.11519			1.15876	0.0494197	0.0285325	115.876	2.85325
1.21865	1.1984	1.22266			1.21324	0.0130014	0.00750634	121.324	0.750634
1.25712	1.13147	1.21068			1.19976	0.0635336	0.0366811	119.976	3.66811
1.15443	1.19016	1.18237			1.17565	0.0187864	0.0108463	117.565	1.08463
1.28018	1.07919	1.20666			1.18868	0.101692	0.0587117	118.868	5.87117
1.21258	1.13218	1.17556			1.17344	0.040238	0.0232314	117.344	2.32314
1.27088	1.2072	1.16699			1.21502	0.0523856	0.0302448	121.502	3.02448
1.22291	1.12562	1.22229			1.19027	0.0559949	0.0323287	119.027	3.23287
1.20412	1.15027	1.18175			1.17871	0.0270513	0.0156181	117.871	1.56181
1.20853	1.13624	1.15375			1.16617	0.0377154	0.021775	116.617	2.1775
1.24224	1.13867	1.30123			1.22738	0.0822915	0.047511	122.738	4.7511
1.22556	1.20516	1.2467			1.22581	0.0207681	0.0119905	122.581	1.19905
1.19053	1.15121	1.20455			1.1821	0.027652	0.0159649	118.21	1.59649
1.21401	1.14338	1.24627			1.20122	0.052626	0.0303836	120.122	3.03836
1.28867	1.18797	1.24191			1.23952	0.0503901	0.0290927	123.952	2.90927
1.23717	1.11767	1.23886			1.1979	0.0694847	0.040117	119.79	4.0117
1.24553	1.12782	1.21479			1.19604	0.061053	0.035249	119.604	3.5249
1.27382	1.15359	1.21887			1.21543	0.0601891	0.0347502	121.543	3.47502
1.22928	1.15873	1.17368	#DIV/0!	#DIV/0!	1.18723	0.0469946	0.0271324	118.723	2.71324
122.928	115.873	117.368

## Sheet: AP-5 50μM+ HJ 1mg
230115-1001	230116-1001	230227-1001			ave	sd	sem	ave*100	sem*100
1.00059	1.1391	1.01449			1.05139	0.0762758	0.0440378	105.139	4.40378
0.935746	0.927688	0.96729			0.943575	0.0209295	0.0120837	94.3575	1.20837
0.962943	0.992451	0.994111			0.983168	0.0175353	0.010124	98.3168	1.0124
0.998531	0.991917	0.998661			0.99637	0.00385672	0.00222668	99.637	0.222668
0.99056	0.978447	1.00474			0.991249	0.0131606	0.0075983	99.1249	0.75983
0.88501	0.999731	0.998836			0.961192	0.0659777	0.0380922	96.1192	3.80922
1.07529	0.981052	1.02324			1.02653	0.0472038	0.0272531	102.653	2.72531
0.971123	0.986395	0.991765			0.983094	0.0107094	0.00618308	98.3094	0.618308
1.18605	0.955087	0.973419			1.03818	0.12838	0.0741205	103.818	7.41205
0.994167	1.04813	1.03345			1.02525	0.0279003	0.0161082	102.525	1.61082
1.12832	1.07089	0.982328			1.06051	0.0735489	0.0424635	106.051	4.24635
1.17567	1.06203	1.03169			1.0898	0.0758967	0.043819	108.98	4.3819
1.32111	1.12368	1.04605			1.16362	0.141808	0.0818728	116.362	8.18728
1.26879	1.17186	1.07424			1.17163	0.0972736	0.0561609	117.163	5.61609
1.21165	1.2089	1.07154			1.16403	0.0801104	0.0462517	116.403	4.62517
1.15994	1.21115	1.09126			1.15412	0.0601574	0.0347319	115.412	3.47319
1.11702	1.18573	1.09596			1.1329	0.0469481	0.0271055	113.29	2.71055
1.03157	1.23897	1.13345			1.13466	0.103707	0.0598752	113.466	5.98752
1.15785	1.18305	1.10443			1.14844	0.0401483	0.0231796	114.844	2.31796
1.10381	1.17365	1.10895			1.1288	0.0389229	0.0224722	112.88	2.24722
1.03419	1.2201	1.0701			1.10813	0.0986184	0.0569374	110.813	5.69374
1.11248	1.23468	1.10866			1.15194	0.0716778	0.0413832	115.194	4.13832
1.09699	1.22209	1.12656			1.14855	0.0653804	0.0377474	114.855	3.77474
1.07096	1.28993	1.11734			1.15941	0.115386	0.0666179	115.941	6.66179
1.11468	1.24434	1.15104			1.17002	0.0668842	0.0386156	117.002	3.86156
1.2209	1.28484	1.14185			1.21586	0.0716327	0.0413572	121.586	4.13572
1.06102	1.36137	1.14825			1.19021	0.15451	0.0892064	119.021	8.92064
1.1745	1.2292	1.1221			1.17527	0.0535544	0.0309196	117.527	3.09196
1.17164	1.29539	1.09735			1.18813	0.100047	0.0577622	118.813	5.77622
1.14903	1.31476	1.14155			1.20178	0.0979142	0.0565308	120.178	5.65308
1.02435	1.26513	1.16259			1.15069	0.120829	0.0697604	115.069	6.97604
1.07996	1.27204	1.16678			1.17293	0.0961903	0.0555355	117.293	5.55355
0.968746	1.25821	1.15841			1.12846	0.14704	0.0848934	112.846	8.48934
1.19117	1.28587	1.17514			1.2174	0.0598427	0.0345502	121.74	3.45502
1.13713	1.35834	1.21056			1.23534	0.112669	0.0650497	123.534	6.50497
1.14538	1.32851	1.22655			1.23348	0.0917589	0.052977	123.348	5.2977
1.24357	1.30057	1.19215			1.24543	0.0542366	0.0313135	124.543	3.13135
1.18042	1.31685	1.20228			1.23319	0.0732749	0.0423053	123.319	4.23053
1.13133	1.36404	1.21895			1.23811	0.117535	0.067859	123.811	6.7859
1.16341	1.39784	1.20802			1.25643	0.124482	0.0718699	125.643	7.18699
1.18936	1.29449	1.22101			1.23496	0.0539341	0.0311388	123.496	3.11388
1.17914	1.28122	1.26159			1.24065	0.0541618	0.0312703	124.065	3.12703
1.19867	1.39631	1.24603			1.28034	0.103191	0.0595771	128.034	5.95771
1.1976	1.38204	1.22298			1.26754	0.0999703	0.0577179	126.754	5.77179
1.26462	1.3321	1.20976			1.26883	0.0612763	0.0353779	126.883	3.53779
1.27908	1.30132	1.21144			1.26395	0.0468138	0.0270279	126.395	2.70279
1.1462	1.22816	1.14726			1.17388	0.0470177	0.0271457	117.388	2.71457
1.11853	1.34589	1.25247			1.23896	0.114276	0.0659774	123.896	6.59774
1.19433	1.39265	1.22522			1.27074	0.106708	0.061608	127.074	6.1608
1.24827	1.47411	1.18843			1.3036	0.15066	0.0869837	130.36	8.69837
1.20175	1.45592	1.16418			1.27395	0.158705	0.0916285	127.395	9.16285
1.32508	1.33856	1.17542			1.27969	0.0905457	0.0522766	127.969	5.22766
1.21078	1.31896	1.19851			1.24275	0.0662875	0.0382711	124.275	3.82711
1.33957	1.39774	1.25826			1.33186	0.0700592	0.0404487	133.186	4.04487
1.2776	1.31254	1.20505			1.26506	0.0548288	0.0316554	126.506	3.16554
1.36486	1.35904	1.22712			1.31701	0.0778959	0.0449732	131.701	4.49732
1.2539	1.2706	1.23802			1.25417	0.0162914	0.00940583	125.417	0.940583
1.24531	1.28029	1.2347			1.25343	0.023854	0.0137721	125.343	1.37721
1.23093	1.36167	1.21156			1.26805	0.0816519	0.0471418	126.805	4.71418
1.29973	1.412	1.19121			1.30098	0.110404	0.0637416	130.098	6.37416
1.19634	1.23397	1.19659			1.20897	0.0216514	0.0125005	120.897	1.25005
1.30773	1.41002	1.19233			1.30336	0.10891	0.062879	130.336	6.2879
1.25608	1.29427	1.208			1.25278	0.0432289	0.0249582	125.278	2.49582
1.15197	1.38337	1.22657			1.25397	0.118108	0.0681894	125.397	6.81894
1.19729	1.31924	1.26155			1.25936	0.0610047	0.0352211	125.936	3.52211
1.31066	1.33344	1.25836			1.30082	0.0384957	0.0222255	130.082	2.22255
1.35608	1.24341	1.25596			1.28515	0.0617486	0.0356505	128.515	3.56505
1.36518	1.26602	1.26234			1.29785	0.0583431	0.0336844	129.785	3.36844
1.32776	1.34683	1.23595			1.30351	0.0592845	0.0342279	130.351	3.42279
1.28205	1.19927	1.24562			1.24231	0.0414868	0.0239524	124.231	2.39524
1.29887	1.30892	1.24551			1.28443	0.0340831	0.0196779	128.443	1.96779
1.35633	1.33881	1.19714			1.29743	0.0872882	0.0503959	129.743	5.03959
1.34623	1.36121	1.19613			1.30119	0.0912898	0.0527062	130.119	5.27062
1.31355	1.31792	1.2052			1.27889	0.0638534	0.0368658	127.889	3.68658
1.25954	1.49782	1.21213			1.32316	0.153103	0.0883941	132.316	8.83941
1.2979	1.35139	1.25189			1.3004	0.0497974	0.0287505	130.04	2.87505
1.33513	1.21796	1.25063			1.2679	0.0604638	0.0349088	126.79	3.49088
1.42919	1.21	1.20612			1.28177	0.127683	0.0737177	128.177	7.37177
1.28069	1.21056	1.17906			1.22344	0.0520242	0.0300362	122.344	3.00362
1.374	1.186	1.26052			1.27351	0.0946698	0.0546576	127.351	5.46576
1.27688	1.32426	1.22889	#DIV/0!	#DIV/0!	1.27667	0.0681178	0.0393278	127.667	3.93278
127.688	132.426	122.889

## Sheet: AP-5 50μM+ HJ 10mg
230227-1001	230309-1001	230419-1001			ave	sd	sem	ave*100	sem*100
0.931917	1.08385	0.806012			0.940593	0.139122	0.0803221	94.0593	8.03221
1.00677	1.02761	0.96741			1.0006	0.0305706	0.01765	100.06	1.765
0.955609	1.02756	0.976524			0.986563	0.0370102	0.0213679	98.6563	2.13679
0.959166	1.00845	0.958724			0.975448	0.0285854	0.0165038	97.5448	1.65038
1.06123	0.957689	1.00725			1.00872	0.0517865	0.0298989	100.872	2.98989
0.994804	0.990548	1.00197			0.995774	0.00577212	0.00333254	99.5774	0.333254
1.08851	0.869975	1.01871			0.9924	0.111619	0.0644431	99.24	6.44431
0.951389	0.959838	1.06443			0.991885	0.0629665	0.0363537	99.1885	3.63537
1.00605	1.06008	1.09067			1.05227	0.0428463	0.0247373	105.227	2.47373
1.04455	1.0144	1.1083			1.05575	0.0479424	0.0276795	105.575	2.76795
0.980714	0.968514	1.17144			1.04022	0.113799	0.065702	104.022	6.5702
0.981683	0.971699	1.08569			1.01302	0.063129	0.0364476	101.302	3.64476
1.09051	0.941033	1.07763			1.03639	0.0828312	0.0478226	103.639	4.78226
1.01184	0.936312	1.03326			0.993805	0.0509293	0.0294041	99.3805	2.94041
1.11147	1.00843	1.21283			1.11091	0.102199	0.0590045	111.091	5.90045
1.25275	0.960038	1.19046			1.13442	0.154193	0.0890236	113.442	8.90236
1.09954	0.942341	1.18086			1.07425	0.121254	0.0700058	107.425	7.00058
1.01698	1.1065	1.03026			1.05125	0.0483094	0.0278915	105.125	2.78915
1.16205	1.0572	1.18586			1.13504	0.0684482	0.0395186	113.504	3.95186
1.1126	1.01881	1.10001			1.07714	0.0509063	0.0293908	107.714	2.93908
1.0889	1.15457	1.2834			1.17563	0.0989455	0.0571262	117.563	5.71262
1.15036	1.17289	1.2903			1.20452	0.075144	0.0433844	120.452	4.33844
1.08357	1.24646	1.23865			1.18956	0.0918721	0.0530424	118.956	5.30424
1.1078	1.22779	1.30538			1.21366	0.0995448	0.0574722	121.366	5.74722
1.08216	1.06564	1.22878			1.12553	0.0898001	0.0518461	112.553	5.18461
1.04994	1.0476	1.2722			1.12325	0.128999	0.0744779	112.325	7.44779
1.05856	1.0243	1.34567			1.14285	0.176484	0.101893	114.285	10.1893
1.18904	1.08927	1.34004			1.20612	0.126256	0.0728938	120.612	7.28938
1.15813	1.02926	1.38377			1.19039	0.179443	0.103601	119.039	10.3601
1.04726	1.13987	1.33295			1.17336	0.145761	0.0841554	117.336	8.41554
1.15122	1.22451	1.27734			1.21769	0.0633371	0.0365677	121.769	3.65677
1.18427	1.24485	1.27614			1.23508	0.046708	0.0269669	123.508	2.69669
1.11817	1.20416	1.27855			1.2003	0.0802568	0.0463363	120.03	4.63363
1.25036	1.28554	1.27373			1.26987	0.0179045	0.0103372	126.987	1.03372
1.07316	1.13888	1.35731			1.18978	0.148758	0.0858857	118.978	8.58857
1.24763	1.24276	1.33507			1.27515	0.0519495	0.0299931	127.515	2.99931
1.12445	1.21187	1.33819			1.22484	0.107459	0.0620417	122.484	6.20417
1.21828	1.22842	1.38062			1.27577	0.0909419	0.0525054	127.577	5.25054
1.29228	1.28639	1.49566			1.35811	0.119156	0.0687947	135.811	6.87947
1.18646	1.2393	1.5403			1.32202	0.190872	0.1102	132.202	11.02
1.20939	1.32475	1.31086			1.28167	0.0629785	0.0363606	128.167	3.63606
1.10018	1.2968	1.50253			1.29984	0.201192	0.116158	129.984	11.6158
1.20201	1.20499	1.59786			1.33495	0.22769	0.131457	133.495	13.1457
1.21126	1.2139	1.40801			1.27772	0.112837	0.0651465	127.772	6.51465
1.36815	1.34788	1.45031			1.38878	0.0542472	0.0313196	138.878	3.13196
1.20254	1.24908	1.37562			1.27575	0.0895676	0.0517119	127.575	5.17119
1.26834	1.27054	1.47654			1.33848	0.119574	0.0690358	133.848	6.90358
1.24204	1.2476	1.55087			1.34684	0.176718	0.102028	134.684	10.2028
1.24279	1.29507	1.51291			1.35026	0.143268	0.0827158	135.026	8.27158
1.27971	1.32892	1.52838			1.379	0.131681	0.0760259	137.9	7.60259
1.35876	1.26582	1.40332			1.34263	0.0701548	0.0405039	134.263	4.05039
1.24965	1.32277	1.53482			1.36908	0.148117	0.0855154	136.908	8.55154
1.25605	1.21874	1.45854			1.31111	0.129032	0.0744967	131.111	7.44967
1.35021	1.34214	1.47485			1.38906	0.074403	0.0429566	138.906	4.29566
1.29253	1.31317	1.49664			1.36745	0.112364	0.0648733	136.745	6.48733
1.23216	1.343	1.41196			1.32904	0.0907087	0.0523707	132.904	5.23707
1.34492	1.30807	1.44089			1.36462	0.0685693	0.0395885	136.462	3.95885
1.27832	1.31579	1.50647			1.36686	0.122348	0.0706374	136.686	7.06374
1.2226	1.27239	1.60331			1.3661	0.206929	0.11947	136.61	11.947
1.37438	1.36347	1.29979			1.34588	0.0402862	0.0232592	134.588	2.32592
1.32014	1.35029	1.58357			1.418	0.144177	0.0832404	141.8	8.32404
1.57991	1.33763	1.67646			1.53134	0.17456	0.100782	153.134	10.0782
1.49273	1.40457	1.42661			1.44131	0.0458782	0.0264878	144.131	2.64878
1.30699	1.27623	1.622			1.40174	0.191372	0.110489	140.174	11.0489
1.48524	1.42427	1.59168			1.5004	0.0847271	0.0489172	150.04	4.89172
1.34075	1.26744	1.54903			1.38574	0.146085	0.0843425	138.574	8.43425
1.34688	1.27532	1.52835			1.38352	0.13043	0.0753038	138.352	7.53038
1.27386	1.42369	1.33781			1.34512	0.0751812	0.0434059	134.512	4.34059
1.46279	1.37063	1.47421			1.43588	0.0567924	0.0327891	143.588	3.27891
1.3478	1.26444	1.59964			1.40396	0.174513	0.100755	140.396	10.0755
1.29665	1.37583	1.50331			1.39193	0.104264	0.060197	139.193	6.0197
1.37562	1.33984	1.42634			1.3806	0.0434615	0.0250925	138.06	2.50925
1.42128	1.31194	1.37127			1.36816	0.05474	0.0316042	136.816	3.16042
1.27574	1.34671	1.34851			1.32365	0.0415042	0.0239624	132.365	2.39624
1.35594	1.49943	1.49385			1.44974	0.081284	0.0469294	144.974	4.69294
1.43913	1.30859	1.39295			1.38022	0.0661959	0.0382182	138.022	3.82182
1.44453	1.30585	1.34058			1.36365	0.0721641	0.041664	136.365	4.1664
1.51837	1.28002	1.53069			1.44302	0.1413	0.0815797	144.302	8.15797
1.31069	1.29045	1.56329			1.38814	0.15202	0.0877688	138.814	8.77688
1.41796	1.35327	1.37951			1.38358	0.0325372	0.0187854	138.358	1.87854
1.39837	1.34936	1.50895	#DIV/0!	#DIV/0!	1.41889	0.108949	0.0629017	141.889	6.29017
139.837	134.936	150.895
